# Supplementary material for: Developmental stage variation in the gut microbiome of South China tigers
Source: Front Microbiol. 2022 Nov 9;13:962614. doi: 10.3389/fmicb.2022.962614 (PMC9682017; doi:10.3389/fmicb.2022.962614)
Supplement: Supplementary file 1 [file Data_Sheet_1.ZIP]

Archive with 30 entries (29 files):
- Supplement Figure Volcano/
- Supplement Figure Volcano/adult vs M12 _Volcano plot.pdf
- Supplement Figure Volcano/M10 vs M5_Volcano plot.pdf
- Supplement Figure Volcano/M10 vs M6 _Volcano plot.pdf
- Supplement Figure Volcano/M10 vs M7 _Volcano plot.pdf
- Supplement Figure Volcano/M10 vs M8 _Volcano plot.pdf
- Supplement Figure Volcano/M10 vs M9 _Volcano plot.pdf
- Supplement Figure Volcano/M11 vs M10 _Volcano plot.pdf
- Supplement Figure Volcano/M11 vs M5_Volcano plot.pdf
- Supplement Figure Volcano/M11 vs M6 _Volcano plot.pdf
- Supplement Figure Volcano/M11 vs M7 _Volcano plot.pdf
- Supplement Figure Volcano/M11 vs M8 _Volcano plot.pdf
- Supplement Figure Volcano/M11 vs M9 _Volcano plot.pdf
- Supplement Figure Volcano/M12 vs M10 _Volcano plot.pdf
- Supplement Figure Volcano/M12 vs M11 _Volcano plot.pdf
- Supplement Figure Volcano/M12 vs M5_Volcano plot.pdf
- Supplement Figure Volcano/M12 vs M6 _Volcano plot.pdf
- Supplement Figure Volcano/M12 vs M7 _Volcano plot.pdf
- Supplement Figure Volcano/M12 vs M8 _Volcano plot.pdf
- Supplement Figure Volcano/M12 vs M9 _Volcano plot.pdf
- Supplement Figure Volcano/M6 vs M5_Volcano plot.pdf
- Supplement Figure Volcano/M7 vs M5_Volcano plot.pdf
- Supplement Figure Volcano/M7 vs M6 _Volcano plot.pdf
- Supplement Figure Volcano/M8 vs M5_Volcano plot.pdf
- Supplement Figure Volcano/M8 vs M6 _Volcano plot.pdf
- Supplement Figure Volcano/M9 vs M5_Volcano plot.pdf
- Supplement Figure Volcano/M9 vs M6 _Volcano plot.pdf
- Supplement Figure Volcano/M9 vs M7 _Volcano plot.pdf
- Supplement Figure Volcano/M9 vs M8 _Volcano plot.pdf
- Supplement Figure Volcano/subadult vs M12 _Volcano plot.pdf
